# Supplementary material for: Clinical document corpora—real ones, translated and synthetic substitutes, and assorted domain proxies: a survey of diversity in corpus design, with focus on German text data
Source: JAMIA Open. 2025 May 14;8(3):ooaf024. doi: 10.1093/jamiaopen/ooaf024 (PMC12077144; doi:10.1093/jamiaopen/ooaf024)
Supplement: ooaf024_Supplementary_Data [file ooaf024_supplementary_data.zip]

Archive with 2 entries (2 files):
- Supplement_Tables_23456_OUP_ooaf024_V2.docx
- Table_A1_Corpus_Card_OUP_ooaf024_V2.docx
